# Supplementary material for: Intrasexual Vibrational Behavior of Philaenus spumarius in Semi-Field Conditions
Source: Insects. 2021 Jun 28;12(7):584. doi: 10.3390/insects12070584 (PMC8306748; doi:10.3390/insects12070584)
Supplement: Supplementary file 1 [file insects-12-00584-s001.zip]

Archive with 1 entries (1 files):
- insects-1228972-supplementary.pdf
